# Supplementary material for: mRNA delivery enabled by metal–organic nanoparticles
Source: Nat Commun. 2024 Nov 8;15:9664. doi: 10.1038/s41467-024-53969-w (PMC11544223; doi:10.1038/s41467-024-53969-w)
Supplement: Supplementary file 4 — Source Data [file 41467_2024_53969_MOESM4_ESM.xlsx]

## Sheet: Figure 1
Figure 1b							Figure 1d						Figure 1f					Figure 1h								Figure 1i
Polyphenol:mRNA mass ratio	Naked mRNA	10:1	20:1	50:1	100:1		Type of phenolic ligand	EGCG	TA	CAT	GA		Type of PEG	2k Linear	20k Linear	2k 4-Arm		Metal Ion:EGCG mass ratio	00:40:00	0.5:40	01:40:00	02:40:00	03:40:00	10:40:00		Type of metal ion	CuII	CoII	TmIII	ZrIV	TiIV	CrIII	NaI
Loading Efficiency (%)	0	17	43	62	95		MFI (arb. units)	50799	3520	1189	3330		MFI (arb. units)	3405	50799	58401		MFI (arb. units)	20677	29841	51485	34178	17204	1678		Transfection Efficiency (%)	43.3	67.4	66.7	95.4	90.3	47.4	60.8
	3	19	39	58	97			53867	4022	1178	5501			4087	53867	51503			22580	29783	50799	35077	16559	1563			42	76.8	69.4	93.5	91.3	61.5	53.7
	-3	5	23	43	95			52156	3813	1162	6061			3670	51930	53058			19479	30951	53867	34825	17045	1506			40.7	76	68.3	91.2	95.6	62.7	65.5
																										Figure 1j
																										Type of metal ion	CuII	CoIII	TmIII	ZrIV	TiIV	CrIII	NaI
																										MFI (arb. units)	11866	28967	9329	50799	35373	15728	14843
																											10515	33867	11279	53867	45624	19251	11392
																											10456	31228	11182	51857	56373	16950	19654
																															56482
																															59605

## Sheet: Figure 2
Figure 2a				Figure 2c					Figure 2d						Figure 2e								Figure 2f
	Size (nm)			pH	Z-Potential				Loading Efficiency (%)	Agarose Gel						mRNA Release (%)							Solution	NaCl	EDTA	Tween 20	Urea
Number Intensity (arb. units.)	mRNA-MPN NPs	MPN NPs		4	-10.8	-10.6	-13.6			46	43	47			Time (h)	Water			DMEM+10%FBS				mRNA Release (%)	7.49543	72.9433	54.9726	31.4991
0.4	0	0		5	-19	-20.9	-21.9			Fluorescence					0	0	0	0	2.50293	-3.83262	1.32968			8.51406	70.6145	51.3508	24.629
0.463	0	0		6	-20.8	-21.5	-20.6			57.4468	45.75	53.5495			0.5	1.04123	0.696307	0.101829	13.0797	9.98811	10.9394			5.7058	74.3517	56.4504	40.426
0.536	0	0		7	-16	-17.7	-21.3								1	4.90212	3.70312	3.4256	26.3971	26.0404	24.8514
0.621	0	0		8	-20	-22	-24								2	10.3356	8.93295	8.36501	63.258	57.6694	58.6207
0.719	0	0		9	-8.12	-10.6	-11.8								4	11.1266	9.90032	9.60918	65.3983	71.1058	67.3008
0.833	0	0													9	12.2374	11.0814	10.8799	83.1153	82.1641	83.8288
0.965	0	0													24	12.3664	11.1904	11.2291	92.0333	88.7039	88.8228
1.12	0	0
1.29	0	0
1.5	0	0
1.74	0	0
2.01	0	0
2.33	0	0
2.7	0	0
3.12	0	0
3.62	0	0
4.19	0	0
4.85	0	0
5.61	0	0
6.5	0	0
7.53	0	0
8.72	0	0
10.1	0	0
11.7	0	0
13.5	0	0
15.7	0	0
18.2	0	0
21	0	0
24.4	0	0
28.2	0	0
32.7	0	0
37.8	0	0
43.8	0	0
50.7	0	0
58.8	0	0
68.1	0	0
78.8	0	0
91.3	0	0
106	1.91	0
122	7.76	0
142	14.5	0
164	18.3	0.493
190	18.4	3.51
220	15.2	9.51
255	10.6	14.8
295	6.59	16.7
342	3.76	15.8
396	1.91	13.1
459	0.799	9.69
531	0.255	6.63
615	0.0508	4.37
712	0.00388	2.78
825	0	1.6
955	0	0.752
1110	0	0.247
1280	0	0.0415
1480	0	0
1720	0	0
1990	0	0
2300	0	0
2670	0	0
3090	0	0
3580	0	0
4150	0	0
4800	0	0
5560	0	0
6440	0	0
7460	0	0
8630	0	0

## Sheet: Figure 3
Figure 3d				Figure 3e
Transfection Efficiency (%)				MFI (arb. units)
Untreated	RNAiMax	mRNA-MPN NPs		Untreated	RNAiMax	mRNA-MPN NPs
0.14	66.8	93.5		1046	39403	18950
0.23	62.3	92.6		987	42304	23594
0.37	57.9	94.1		1086	37294	22953
Figure 3g				Figure 3h
Transfection Efficiency (%)				MFI (arb. units)
Untreated	RNAiMax	mRNA-MPN NPs		Untreated	RNAiMax	mRNA-MPN NPs
4.32	18	44.4		1344	2325	5947
7.34	18.2	47		1396	2250	6489
2.46	18.4	47.4		1365	2237	6779

## Sheet: Figure 4
Figure 4b									Figure 4c
	Liver	Kidney	Lung	Heart	Spleen	Brain				Liver
Average Radiance Efficiency (normalized to DPBS)	21.11	12.37	6.31	6.39	6.48	9.74		Average Radiance Efficiency (normalized to DPBS)	mRNA-MPN NPs	21.11	8.2	15.53	9.34	8.59
	8.2	5.59	2.06	2.7	1.42	4.27			mRNA-SM102 LNPs	2.80716	3.04637	9.00948	8.95047	4.99578
	15.53	5.12	5.67	6.18	4.9	5.62				Kidney
	9.34	8.07	6.34	4.82	6.37	10.2		Average Radiance Efficiency (normalized to DPBS)	mRNA-MPN NPs	12.37	5.59	5.12	8.07	8.96
	8.59	8.96	1.46	3.46	2.52	9.1			mRNA-SM102 LNPs	2.57778	1.64508	1.06127	2.00476	1.83873
										Lung
								Average Radiance Efficiency (normalized to DPBS)	mRNA-MPN NPs	6.31	2.06	5.67	6.34	1.46
									mRNA-SM102 LNPs	0.987671	0.98728	3.5499	0.004542	0.331507
										Heart
								Average Radiance Efficiency (normalized to DPBS)	mRNA-MPN NPs	6.39	2.7	6.18	4.82	3.46
									mRNA-SM102 LNPs	1.60179	1.57848	1.80942	0.601345	0.843498
										Spleen
								Average Radiance Efficiency (normalized to DPBS)	mRNA-MPN NPs	6.48	1.42	4.9	6.37	2.52
									mRNA-SM102 LNPs	3.75497	4.00059	4.51871	4.45263	4.49357
										Brain
								Average Radiance Efficiency (normalized to DPBS)	mRNA-MPN NPs	9.74	4.27	5.62	10.2	9.1
									mRNA-SM102 LNPs	0.875781	3.22917	1.26302	1.41146	2.97917

## Sheet: Figure 5
Figure 5a				Figure 5a				Figure 5c
	DPBS	mRNA-MPN NPs			DPBS	mRNA-MPN NPs			ng Zr g–1
IL-6 (pg mL–1)	0	0		TNF-α (pg mL–1)	11.5639	19.7721			DPBS			4 h			1 day			3 days			6 days			10 days
	0	0			18.635	16.1277		Liver	27.2716	14.1621	22.6456	41.3563	27.2477	36.657	31.5839	32.9584	51.495	110.304	121.655	35.1548	74.7157	38.6291	20.9366	30.6088	35.9857	20.6552
	0	0.140625			20.2012	19.0972		Brain	2.98209	2.07386	2.61996	4.98851	1.13749	2.75694	2.87605	3.87285	5.62053	3.62487	10.0914	6.2969	10.9555	12.5033	12.3553	7.20728	6.82926	6.60465
	0.239584	4.04167			19.1602	16.5173		Kidney	11.4546	2.54096	5.56591	1.07399	1.22774	6.82859	5.1578	1.35911	7.09046	3.81946	8.84844	5.40194	3.80193	2.21175	4.8445	1.56996	1.1312	2.00872
	0.072916	5.52083			21.4935	8.79177		Lung	6.3032	2.31217	3.07731	6.1359	3.29666	3.46598	2.44161	18.3138	4.03634	5.23682	3.68655	1.96821	7.93946	6.08917	6.19802	1.14933	11.5901	4.90898
								Spleen	43.0862	30.2657	31.4694	35.3945	23.1666	29.181	26.4658	28.6839	23.8659	59.0286	74.8268	90.3251	18.0923	94.1788	65.0124	54.0041	46.2345	59.1383
								Heart	2.34679	2.2516	1.85916	29.1953	27.1474	42.9983	41.3906	36.1112	10.2027	36.6155	21.923	34.8831	12.1479	22.6505	19.9205	6.6	6.44019	4.8803
								Urine	0.477018	0.502376	0.60167	82.8475	82.8279	46.7278	2.31424	1.03489	1.02171	1.30857	1.05269	0.79029	0.601749	0.541222	0.112634	0.520125	0.455284	0.077473
								Blood	3.39851	10.8073	7.32179	44.0507	41.7267	89.7534	29.1357	39.4851	26.5949	12.0053	17.0381	11.4254	8.62501	5.31918	3.56528	8.63537	7.10627	6.0428

## Sheet: Figure 6
Figure 6b																		Figure 6c (Liver)					Figure 6d (Kidney)							Figure 6f				Figure 6g				Figure 6h					Figure 6i
	Average Radiance Efficiency (normalized to DPBS)																Zr:EGCG Mass Ratio	mRNA Expression (%)					Zr:EGCG Mass Ratio	mRNA Expression (%)						Liver				Kidney				Lung					Linear 20 kDa	Linear 2 kDa	4-Arm 2 kDa
	12 h					24 h					48 h						0:40	7.41424	19.3656	5.892	14.5823	8.43425	0:40	6.76257	4.02106	4.58563	0.99142	2.69844		Average Radiance Efficiency (normalized to DPBS)													Average Radiance Efficiency (normalized to DPBS)
Liver	2.76	2.08	5.55	2.66	3.99	21.11	8.2	15.53	9.34	8.59	1.13	1.97	1.57	2.44	2.36		1:40	33.8301	33.8284	36.0995	20.6912	25.198	1:40	19.8237	23.0611	11.9014	17.8777	26.2834		Zr(IV)	Ti(IV)	Tm(III)	Co(II)	Zr(IV)	Ti(IV)	Tm(III)	Co(II)	Zr(IV)	Ti(IV)	Tm(III)	Co(II)		6.48	0.669	18.5
Kidney	3.83	2.39	0.887	3.19	2.03	12.37	5.59	5.12	8.07	8.96	2.27	1.9	1.12	1.78	2.7		3:40	17.5023	32.5988	7.94691	21.9383	10.484	3:40	37.1923	27.3468	29.3359	36.0656	56.487		21.11	10	3.7	1.75	21.11	10	3.7	1.75	6.31	5.74	3.27	8.62		1.42	0.397	10.4
Lung	1.03	1.51	1.83	1.14	2.58	6.31	2.06	5.67	6.34	1.46	1.23	1.25	5.38	3.38	4															8.2	10.6	5.3	0.922	8.2	10.6	5.3	0.922	2.06	5.81	4.38	9.4		4.9	1.03	13.65
Heart	0.847	0.967	1.2	1.04	0.669	6.39	2.7	6.18	4.82	3.46	0.692	0.511	0.746	0.743	0.317															15.53	7.05	2.2	3.21	15.53	7.05	2.2	3.21	5.67	2.53	11.7	13.6		6.37	4.66	26.5
Spleen	0.665	0.846	0.691	0.963	0.897	6.48	1.42	4.9	6.37	2.52	4.59	11	8.61	6.24	5.47															9.34	7.74	12.1	0.914	9.34	7.74	12.1	0.914	6.34	1.86	5.11	23.9		2.52		9.25
Brain	2.34	3.49	1.12	2.11	2.71	9.74	4.27	5.62	10.2	9.1	2.72	3.52	3.88	3.74	2.8															8.59	12	7.7	0.767	8.59	12	7.7	0.767	1.46	9.81	8.55	21
																							Figure 6e (Brain)
																							Zr:EGCG Mass Ratio	mRNA Expression (%)
																							0:40	26.0666	32.814	37.0583	31.1653	62.8332
																							1:40	15.609	17.6155	13.0637	22.5964	26.6941
																							3:40	14.2206	12.1944	20.8395	14.6577	19.5671

## Sheet: Supplementary Fig.3
Supplementary Fig. 3b						Supplementary Fig. 3d						Supplementary Fig. 3f
Type of phenolic ligand	Naked mCherry	EGCG	CAT	GA		Type of PEG	Naked mCherry	2k Linear	20k Linear	2k 4-Arm		Mass ratio of metal to EGCG	Naked mCherry	0:40	0.5:40	1:40	2:40	3:40	10:40
Loading Efficiency (%)	0	92	31	21		Loading Efficiency (%)	0	7	89	69		Loading Efficiency (%)	0	59	80	92	89	100	100
	0	94	35	29			0	11	100	61			0	67	72	94	92	98	99
	0	89	29	33			0	14	94	57			0	67	84	89	94	99	100
														56		86		98	96
														54		86		98	97
														55		90		96	94
Image of the whole gel (with RNA ladder) in Figure 1b

## Sheet: Supplementary Fig.5
Supplementary Fig. 5 – mCherry MFI (Normalized to Untreated Cells)
EGCG
	Portion of PEG
		10			20			50			100			200
Portion of EGCG	10	1.14	1.46	1.25	1.36	1.39	1.42	2.28	2.41	5.27	5.63	5.73	5.27	8.4	7.86	8.21
	20	1.31	1.37	1.42	1.46	1.39	1.52	3.02	3.29	2.96	5.74	5.89	5.53	8.2	8.34	8.05
	50	1.37	1.36	1.29	1.45	1.52	1.49	3.04	3.21	3.07	5.9	6.23	5.82	8.6	8.13	8.76
	100	1.32	1.45	1.26	1.52	1.39	1.67	3.4	3.57	3.29	8.97	9.21	8.84	9.3	8.7	9.23
	200	2	1.87	2.05	2.54	2.2	1.95	4.24	3.8	3.57	3.2	2.97	3.07	8.54	8.37	8.24
TA
	Portion of PEG
		10			20			50			100			200
Portion of TA	10	0.97	0.98	1.04	1.06	1.11	1.12	1.11	0.97	0.96	1.03	1.06	1.12	1.03	1.08	0.99
	20	1.04	0.97	0.99	1.11	1.03	1.04	1.03	1.1	1.02	1.08	1.02	0.99	1.08	1.07	1.09
	50	1.02	0.97	1.09	1.11	1.06	1.06	0.99	1.04	1.09	1.1	0.99	1.07	1.02	0.96	0.99
	100	0.96	1.02	1.05	1	0.99	1.03	1.07	1.06	1.1	1.08	1.06	1.07	0.98	0.98	0.97
	200	1	1.09	0.97	0.98	1.09	1.1	1.09	1.02	0.98	0.97	1.11	1.03	0.99	1.1	1.07
CAT
	Portion of PEG
		10			20			50			100			200
Portion of CAT	10	1.34591	1.23945	1.47591	1.50953	1.87598	1.75607	2.68734	2.22563	2.06425	1.56668	1.45013	1.33246	1.34031	1.44677	1.64064
	20	2.7557	2.71087	2.82182	1.72693	2.44527	1.89279	1.48039	1.3291	1.27979	2.24916	2.28838	2.28502	2.5551	2.66044	3.31939
	50	3.54352	3.34292	3.06612	1.30669	1.74038	1.33807	2.43855	2.50131	2.47553	2.56182	2.39597	2.81285	1.85805	1.39298	1.65185
	100	3.54352	3.34292	3.06612	1.30669	1.74038	1.33807	2.43855	2.50131	2.47553	2.56182	2.39597	2.81285	1.85805	1.39298	1.65185
	200	1.53978	1.44229	1.37056	1.80202	1.51625	1.77736	1.55659	1.27979	1.23609	1.45013	1.4322	1.58013	1.51289	1.58685	1.36384
GA
	Portion of PEG
		10			20			50			100			200
Portion of GA	10	0.955921	0.969369	0.990661	1.14307	1.08368	1.05902	1.38737	1.3291	1.3997	1.45798	1.70452	1.64961	1.95106	1.96339	1.99925
	20	0.924542	0.925663	0.92118	0.982817	0.952559	0.961524	1.40306	1.50953	1.44677	1.65073	2.72544	1.80986	3.56705	3.66455	3.1087
	50	0.950318	0.923422	0.934628	0.991782	0.990661	1.04781	1.35712	1.56332	1.64288	2.43183	3.17258	2.46657	2.73665	2.83526	3.1087
	100	0.787822	0.778857	0.718341	1.05902	1.01419	1.00075	1.45573	1.51737	1.42436	2.63691	2.4139	2.43743	3.10198	2.82406	3.1087
	200	0.97161	1.01868	0.998506	1.05454	1.07583	1.01419	1.25626	1.27419	1.24281	1.6765	1.72581	1.60814	2.16511	1.5734	1.70228

## Sheet: Supplementary Fig.6
Supplementary Fig. 6b
Transfection Efficiency (%)
2k Linear	20k Linear	2k 4-Arm
59.4	95.4	82.3
61.8	93.5	84.7
56.1	91.2	81.2

## Sheet: Supplementary Fig.7
Supplementary Fig. 7b							Supplementary Fig. 7c							Supplementary Fig. 7d
Zr(IV):EGCG Mass Ratio	Transfection Efficiency (%)						Zr(IV):EGCG Mass Ratio	MFI (arb. units)						Zr(IV):EGCG Mass Ratio	Loading (μg)			Release (μg)
00:40:00	81.4	78	72.8	65.4	69.8		00:40:00	20677	22580	19479	14054	16274		00:40:00	0.531583	0.497167	0.502583	0.1125	0.364167	0.106667
0.3:40	79.4	74.1	83.6				0.3:40	28360	25138	24931				0.5:40	0.716917	0.741417	0.770917	0.615333	0.738833	0.613583
0.5:40	87.6	85.2	83.9				0.5:40	29841	29783	30951				01:40:00	0.913667	0.911417	0.923775	0.675083	0.704417	0.828917
0.8:40	93.1	95.7	92.3				0.8:40	44219	40985	39311				02:40:00	0.992075	0.993119	0.988625	0.679167	0.60975	0.336
01:40:00	95.4	93.5	91.2	94	97.4		01:40:00	51485	50799	53867	51103	49953		03:40:00	0.999545	0.999596	0.999207	0.27675	0.306667	0.265667
02:40:00	84.8	86.4	83.6				02:40:00	34178	35077	34825				10:40:00	0.999794	0.999846	0.999585	0.28	0.36175	0.258667
03:40:00	72.8	75.8	78.7	78	82.4		03:40:00	17204	16559	17045
05:40:00	45.6	52.1	50.4				05:40:00	4738	3824	4789
10:40:00	4.2	4.1	4.1				10:40:00	1678	1563	1506

[truncated: 22 more sheets: Supplementary Fig.8, Supplementary Fig.11, Supplementary Fig.12, Supplementary Fig.13, Supplementary Fig.14, Supplementary Fig.19, Supplementary Fig.22, Supplementary Fig.23, Supplementary Fig.24, Supplementary Fig.25, Supplementary Fig.26, Supplementary Fig.27, Supplementary Fig.28, Supplementary Fig.29, Supplementary Fig.30, Supplementary Fig.31, Supplementary Fig.32, Supplementary Fig.33, Supplementary Fig.34, Supplementary Fig.35 …]
